# Supplementary material for: Assisted reproductive technology represents a possible risk factor for development of epimutation-mediated imprinting disorders for mothers aged ≥ 30 years
Source: Clin Epigenetics. 2020 Jul 22;12:111. doi: 10.1186/s13148-020-00900-x (PMC7374921; doi:10.1186/s13148-020-00900-x)
Supplement: Supplementary file 1 — Additional file 1: Table S1. Frequency of epimutation in the eight representative imprinting disorders. [file 13148_2020_900_MOESM1_ESM.xlsx]

## Sheet: TableS1
Table S1. Frequency of epimutation in the eight representative imprinting disorders
Imprinting disorders associated with paternally methylated DMRs	Frequency	References		Imprinting disorders associated with maternally methylated DMRs	Frequency	References
Silver-Russell syndrome				Beckwith-Wiedemann syndrome
H19/IGF2:IG-DMR hypomethylation	>38%	1		KCNQ1OT1:TSS-DMR hypomethylation	0.5	1
Beckwith-Wiedemann syndrome				Prader-Willi syndrome
H19/IGF2:IG-DMR hypermethylation	0.04	1		SNURF:TSS-DMR hypermethylation	~1%	1
Kagami-Ogata syndrome				Angelman syndrome
MEG3/DLK1:IG-DMR and MEG3:TSS-DMR hypermethylation	0.154	2		SNURF:TSS-DMR hypomethylation	~3%	1
Temple syndrome				Pseudohypoparathyroidism 1B
MEG3/DLK1:IG-DMR and MEG3:TSS-DMR hypomethylation	0.117	3		broad GNAS methylation defects	38%	4
				Transient neonatal diabetes mellitus
				PLAGL1:alt-TSS-DMR hypomethylation	0.26	5
DMRs, differentially methylated regions.
References
1. Soellner L, Begemann M, Mackay DJ, Gronskov K, Tumer Z, Maher ER, et al. Recent Advances in Imprinting Disorders. Clin Genet. 2017;91:3–13.
2. Kagami M, Kurosawa K, Miyazaki O, Ishino F, Matsuoka K, Ogata T. Comprehensive clinical studies in 34 patients with molecularly defined UPD(14)pat and
related conditions (Kagami-Ogata syndrome). Eur J Hum Genet. 2015;23:1488–98.
3. Kagami M, Nagasaki K, Kosaki R, Horikawa R, Naiki Y, Saitoh S, et al. Temple syndrome: comprehensive molecular and clinical findings in 32 Japanese patients.
Genet Med. 2017;19:1356–66.
4. Elli FM, Linglart A, Garin I, de Sanctis L, Bordogna P, Grybek V, et al.The Prevalence of GNAS Deficiency-Related Diseases in a Large Cohort of Patients
Characterized by the EuroPHP Network. J Clin Endocrinol Metab. 2016;101:3657–68.
5. Docherty LE, Kabwama S, Lehmann A, Hawke E, Harrison L, Flanagan SE, et al. Clinical presentation of 6q24 transient neonatal diabetes mellitus (6q24 TNDM) and
genotype-phenotype correlation in an international cohort of patients. Diabetologia. 2013;56:758–62.
